# Supplementary material for: Key role of quinone in the mechanism of respiratory complex I
Source: Nat Commun. 2020 Aug 18;11:4135. doi: 10.1038/s41467-020-17957-0 (PMC7434922; doi:10.1038/s41467-020-17957-0)
Supplement: Supplementary file 3 — Supplementary Data 1 [file 41467_2020_17957_MOESM3_ESM.xlsx]

## Sheet: Sheet1
pas.His38.4.Glu112.N
	4_P35	4_S36	4_T37	4_H38	4_E50	4_Q389	4_V390	4_P391	4_D392	4_M393	4_V394	A_P58	A_V59	A_F61	A_V63	A_V64	A_A65	A_M66	A_I69	A_L70	A_D72	J_I63	J_V64	J_V65	J_L66	J_V70	J_A148	J_A149	J_T150	J_V152	J_A153	J_V154	K_V63	K_A65	K_A66	K_E67	K_V68	K_A69	K_V70	K_L72	K_G73	K_L74	K_I75	K_V76	K_A77	K_F79	K_R80	N_E112	N_A113
INT	1	0.25	0.83	1	0	0	0	0	0	0	0	0	0	0	0	0.37	0.23	0.14	0.22	1	0.51	0	0	0	0	0	0.94	0.5	0.51	0	0	0	0	0	0	0	0	0	0	0	0	0	0	0	0	0	0	1	0.94
UQ	1	0.36	0.71	1	0	0	0	0	0	0	0	0	0	0.66	0.59	0	0.09	0	0.2	0	0	0.01	0	0.32	0.19	0.21	0	0	0	0.46	0.17	0.59	0	0	0	0	0	0.2	0.52	0.21	0.01	0	0	0	0	0	0	1	0.08
UQ2-	1	0.3	0.82	1	0	0	0	0	0	0	0	0	0	0	0	0	0	0	0	0	0	1	0.05	1	0	0	0	0	0	0	0	0	0.25	1	0.3	0.45	0.03	0.01	0.01	0	0	0	0	0	0	0	0	1	0
UQL	1	0.19	0.86	1	0	0	0	0	0	0	0	0	0	0	0	0	0.02	0.02	0	0	0	0.98	0.18	0.98	0.01	0	0	0	0	0.02	0.02	0	0.19	0.57	0.38	0.31	0.41	0	0.11	0	0	0	0	0	0	0	0	1	0.03
ChargedSite	0.06	0.01	1	1	0.94	0.49	0.37	0.28	0.34	0.35	0.92	0.94	0.94	0	0	0	0	0	0.01	0	0	0.05	0.01	0.05	0	0	0	0	0	0	0	0	0	0.05	0.03	0.02	0	0.01	0.53	0.06	0.32	0.6	0.1	0.49	0.41	0.11	0.94	1	0.03
[truncated: 28 more columns]
